# Supplementary material for: Global Burden of Pancreatic Cancer Among Individuals Aged 15–59 Years in 204 Countries and Territories, 1990–2021: A Systematic Analysis for the GBD 2021 and Projections to 2045
Source: Cancers (Basel). 2025 May 23;17(11):1757. doi: 10.3390/cancers17111757 (PMC12153570; doi:10.3390/cancers17111757)
Supplement: Supplementary file 1 [file cancers-17-01757-s001.zip]

Archive with 1 entries (1 files):
- cancers-3595966-supplementary.pdf
